# Supplementary material for: Phenotypic differentiation in love song traits among sibling species of the Lutzomyia longipalpis complex in Brazil
Source: Parasit Vectors. 2015 May 28;8:290. doi: 10.1186/s13071-015-0900-8 (PMC4456791; doi:10.1186/s13071-015-0900-8)
Supplement: Additional file 2: — Sample of a train of a Pulse 2 song. [file 13071_2015_900_MOESM2_ESM.zip]

Archive with 1 entries (1 files):
- 13071_2015_900_add2.mp3
